# Supplementary material for: From Inhibitors to PET: SAR-Based Development of [18F]SK60 for mIDH1 Imaging
Source: J Med Chem. 2025 Jun 29;68(13):13750–71. doi: 10.1021/acs.jmedchem.5c00584 (PMC12257540; doi:10.1021/acs.jmedchem.5c00584)
Supplement: Supplementary file 2 [file jm5c00584_si_002.csv]

Compound	SMILES	IC50 IDH1R132H (nM)	IC50 wtIDH1 (nM)
17	O=C(C1=NN(CC2=CC=C(F)C=C2)C3=C1CN(CC3(C)C)C(C4=CC=CN4)=O)NC5=CC(C)=C(OC)C(C)=C5	4.7 ± 2.6	281 ± 30
18	O=C(C1=NN(CC2=CC=C(F)C=C2)C3=C1CN(CC3(C)C)C(C4=CC=CN4)=O)NC5=CC(CF)=CC=C5	12.3; 19.7	nd
19	O=C(C1=NN(CC2=CC=C(F)C=C2)C3=C1CN(CC3(C)C)C(C4=CC=CN4)=O)NC5=CC(C)=CC=C5	14.5 ± 3.3	472 ± 180
20	O=C(C1=NN(CC2=CC=C(F)C=C2)C3=C1CN(CC3(C)C)C(C4=CC=CN4)=O)NC5=CC(O)=CC=C5	8.9; 24.5	> 10000
21	O=C(C1=NN(CC2=CC=C(F)C=C2)C3=C1CN(CC3(C)C)C(C4=CC=CN4)=O)NC5=CC([C@H](C)O)=CC=C5	25.9 ± 7.1	> 10000
22	O=C(C1=NN(CC2=CC=C(F)C=C2)C3=C1CN(CC3(C)C)C(C4=CC=CN4)=O)NC5=CC(CC)=CC=C5	44	453 ± 103
23	O=C(C1=NN(CC2=CC=C(F)C=C2)C3=C1CN(CC3(C)C)C(C4=CC=CN4)=O)NC5=CC=CC=C5	24.7; 64	> 10000
24	O=C(C1=NN(CC2=CC=C(F)C=C2)C3=C1CN(CC3(C)C)C(C4=CC=CN4)=O)NC5=CC(C(C)O)=CC=C5	53	521 ± 196
25	O=C(C1=NN(CC2=CC=C(F)C=C2)C3=C1CN(CC3(C)C)C(C4=CC=CN4)=O)NC5=CC(C(F)(F)F)=CC=C5	69.9	> 1000
26	O=C(C1=NN(CC2=CC=C(F)C=C2)C3=C1CN(CC3(C)C)C(C4=CC=CN4)=O)NC5=CC(F)=CC=C5	73.8; 90.8	> 10000
27	O=C(C1=NN(CC2=CC=C(F)C=C2)C3=C1CN(CC3(C)C)C(C4=CC=CN4)=O)NC5=C(F)C=CC=C5	196	> 10000
28	O=C(C1=NN(CC2=CC=C(F)C=C2)C3=C1CN(CC3(C)C)C(C4=CC=CN4)=O)NC5=CC=C(F)C=C5	177	> 10000
29	O=C(C1=NN(CC2=CC=C(F)C=C2)C3=C1CN(CC3(C)C)C(C4=CC=CN4)=O)NC5=CC(F)=C(C)C=C5	92	nd
30	O=C(C1=NN(CC2=CC=C(F)C=C2)C3=C1CN(CC3(C)C)C(C4=CC=CN4)=O)NC5=CN=CC=C5	631; 648	> 10000
31	O=C(C1=NN(CC2=CC=C(F)C=C2)C3=C1CN(CC3(C)C)C(C4=CC=CN4)=O)NC5=CC(OC)=CC=C5	660	> 10000
32	O=C(C1=NN(CC2=CC=C(F)C=C2)C3=C1CN(CC3(C)C)C(C4=CC=CN4)=O)NC5=CN=C(F)C=C5	1296	nd
33	O=C(C1=NN(CC2=CC=C(F)C=C2)C3=C1CN(CC3(C)C)C(C4=CC=CN4)=O)NC56CC7CC(C6)CC(C7)C5	163.3 ± 39.6	> 10000
34	O=C(C1=NN(CC2=CC=C(F)C=C2)C3=C1CN(CC3(C)C)C(C4=CC=CN4)=O)NC5CCCCC5	941	> 10000
35	O=C(C1=NN(CC2=CC=C(F)C=C2)C3=C1CN(CC3(C)C)C(C4=CC=CN4)=O)N5CCCCC5	> 1000	> 10000
36	O=C(C1=NN(CC2=CC=C(F)C=C2)C3=C1CN(CC3(C)C)C(C4=CC=CN4)=O)NC5CCCC5	5903	> 10000
37	O=C(C1=NN(CC2=CC=C(F)C=C2)C3=C1CN(CC3(C)C)C(C4=CC=CN4)=O)N5CCOCC5	> 10000	> 10000
38	O=C(C1=NN(CC2=CC=C(F)C=C2)C3=C1CN(CC3(C)C)C(C4=CC=CN4)=O)NCCO	2484	nd
39	O=C(C1=NN(CC2=CC=C(F)C=C2)C3=C1CN(CC3(C)C)C(C4=CC=CN4)=O)NCCOCCC	> 5000	> 10000
40	O=C(C1=NN(CC2=CC=C(F)C=C2)C3=C1CN(CC3(C)C)C(C4=CC=CN4)=O)NC	7975	> 10000
41	O=C(C1=NN(CC2=CC=C(F)C=C2)C3=C1CN(CC3(C)C)C(C4=CC=CN4)=O)N(C)C	> 10000	> 10000
42	O=C(C1=NN(CC2=CC=C(F)C=C2)C3=C1CN(CC3(C)C)C(C4=CC=CN4)=O)N	5020	> 10000
47	O=C(C1=NN(CCCCF)C2=C1CN(CC2(C)C)C(C3=CC=CN3)=O)NC4=CC(C)=CC=C4	571	> 10000
48	O=C(C1=NN(C(C2=CC=C(F)C=C2)=O)C3=C1CN(CC3(C)C)C(C4=CC=CN4)=O)NC5=CC(C)=CC=C5	116	> 10000
49	O=C(C1=NN(CC2=CC=C(OCCCF)C=C2)C3=C1CN(CC3(C)C)C(C4=CC=CN4)=O)NC5=CC(C)=CC=C5	41	> 10000
50	O=C(C1=NN(CCC2=CC=C(F)C=C2)C3=C1CN(CC3(C)C)C(C4=CC=CN4)=O)NC5=CC(C)=CC=C5	82.1	nd
51	O=C(C1=NN(CC2=CC=CC=C2)C3=C1CN(CC3(C)C)C(C4=CC=CN4)=O)NC5=CC(C)=CC=C5	41.2	nd
55	O=C(C1=NN(CC2=CC=C(F)C=C2)C3=C1CN(CC3(C)C)C(C4=CC=CO4)=O)NC5=CC(C)=CC=C5	597	583
56	O=C(C1=NN(CC2=CC=C(F)C=C2)C3=C1CN(CC3(C)C)C(C4=CC=CS4)=O)NC5=CC(C)=CC=C5	31.9	616
57	O=C(C1=NN(CC2=CC=C(F)C=C2)C3=C1CN(CC3(C)C)C(C4CCCO4)=O)NC5=CC(C)=CC=C5	7336	nd
58	O=C(C1=NN(CC2=CC=C(F)C=C2)C3=C1CN(CC3(C)C)C(C4=CNC=N4)=O)NC5=CC(C)=CC=C5	1742	nd
59	O=C(C1=NN(CC2=CC=C(F)C=C2)C3=C1CN(CC3(C)C)C(C4=NNC5=C4C=CC=C5)=O)NC6=CC(C)=CC=C6	nd	nd
60	O=C(C1=NN(CC2=CC=C(F)C=C2)C3=C1CN(CC3(C)C)C(C(C)(C)CF)=O)NC4=CC(C)=CC=C4	1305	nd
61	O=C(C1=NN(CC2=CC=C(F)C=C2)C3=C1CN(CC3(C)C)C(C)=O)NC4=CC(C)=CC=C4	83	> 10000
62	O=C(C1=NN(CC2=CC=C(F)C=C2)C3=C1CN(CC3(C)C)C(CC)=O)NC4=CC(C)=CC=C4	4524	nd
63	O=C(C1=NN(CC2=CC=C(F)C=C2)C3=C1CN(CC3(C)C)CC)NC4=CC(C)=CC=C4	nd	nd
